# Supplementary material for: Bactericidal Activity of Ceragenin in Combination with Ceftazidime, Levofloxacin, Co-Trimoxazole, and Colistin against the Opportunistic Pathogen Stenotrophomonas maltophilia
Source: Pathogens. 2022 May 26;11(6):621. doi: 10.3390/pathogens11060621 (PMC9227598; doi:10.3390/pathogens11060621)
Supplement: Supplementary file 1 [file pathogens-11-00621-s001.zip]

Archive with 1 entries (1 files):
- pathogens-1734661-supplementary.pdf
